# Supplementary material for: A comparison of the diagnostic ability of large language models in challenging clinical cases
Source: Front Artif Intell. 2024 Aug 5;7:1379297. doi: 10.3389/frai.2024.1379297 (PMC11330891; doi:10.3389/frai.2024.1379297)
Supplement: Supplementary file 1 [file Data_Sheet_1.csv]

Theme	Case	model	correct Dx	differential	hallucination	readability	explainability	incorrect stateement	Danger	total score	rev
Ovarian Mass	1	BING	2	3	2	2	1	1	0	11	EOS
Ovarian Mass	1	CHATGPT	3	1	2	2	1	1	0	10	EOS
Ovarian Mass	1	GEMINI	3	3	0	2	2	1	0	11	EOS
SLE	2	BING	2	2	2	1	1	0	0	8	EOS
SLE	2	CHATGPT	2	2	2	2	1	1	0	10	EOS
SLE	2	GEMINI	2	3	0	1	1	0	0	7	EOS
Insulinoma	3	BING	0	2	2	1	0	1	0	6	EOS
Insulinoma	3	CHATGPT	5	3	2	2	1	1	0	14	EOS
Insulinoma	3	GEMINI	2	2	2	2	1	0	0	9	EOS
PRES	4	BING	0	0	2	2	1	0	0	5	EOS
PRES	4	CHATGPT	3	0	2	2	1	0	0	8	EOS
PRES	4	GEMINI	5	2	2	2	1	0	0	12	EOS
Renal Crypococcosis	5	BING	0	0	2	2	2	0	0	6	EOS
Renal Crypococcosis	5	CHATGPT	5	0	2	2	1	1	0	11	EOS
Renal Crypococcosis	5	GEMINI	5	0	2	2	2	0	0	11	EOS
Necortizing Anterior Scleritis	6	BING	2	0	2	2	1	0	0	7	EOS
Necortizing Anterior Scleritis	6	CHATGPT	2	0	2	2	1	0	0	7	EOS
Necortizing Anterior Scleritis	6	GEMINI	5	0	2	3	2	0	0	12	EOS
B12 Deficiency	7	BING	2	0	2	2	0	0	0	6	EOS
B12 Deficiency	7	CHATGPT	2	2	2	2	1	1	0	10	EOS
B12 Deficiency	7	GEMINI	2	2	2	2	0	1	0	9	EOS
HNf1b	8	BING	1	0	2	2	0	1	0	6	EOS
HNf1b	8	CHATGPT	2	1	2	2	1	1	0	9	EOS
HNf1b	8	GEMINI	2	1	2	2	1	1	0	9	EOS
SARS-ARDS	9	BING	2	1	2	2	0	1	0	8	EOS
SARS-ARDS	9	CHATGPT	2	2	2	2	2	1	0	11	EOS
SARS-ARDS	9	GEMINI	2	1	2	2	1	1	0	9	EOS
Sepsis	10	BING	2	1	2	2	0	1	0	8	EOS
Sepsis	10	CHATGPT	5	2	2	2	2	1	0	14	EOS
Sepsis	10	GEMINI	2	1	2	2	1	1	0	9	EOS
Ovarian Mass	1	BING	3	3	2	2	2	1	0	13	BS
Ovarian Mass	1	CHATGPT	2	1	2	3	1	1	0	10	BS
Ovarian Mass	1	GEMINI	3	3	2	3	2	1	0	14	BS
SLE	2	BING	2	1	2	1	1	1	-5	3	BS
SLE	2	CHATGPT	2	1	2	2	1	1	-5	4	BS
SLE	2	GEMINI	2	2	2	2	2	1	-5	6	BS
Insulinoma	3	BING	0	2	2	3	2	1	0	10	BS
Insulinoma	3	CHATGPT	3	2	2	3	2	1	0	13	BS
Insulinoma	3	GEMINI	3	2	2	3	2	1	0	13	BS
PRES	4	BING	2	1	2	2	1	1	0	9	BS
PRES	4	CHATGPT	5	1	2	2	1	1	0	12	BS
PRES	4	GEMINI	5	2	2	3	2	1	0	15	BS
Renal Crypococcosis	5	BING	2	1	2	3	2	1	-5	6	BS
Renal Crypococcosis	5	CHATGPT	5	1	2	2	2	1	0	13	BS
Renal Crypococcosis	5	GEMINI	5	1	2	3	2	1	0	14	BS
Necortizing Anterior Scleritis	6	BING	3	1	2	2	2	1	0	11	BS
Necortizing Anterior Scleritis	6	CHATGPT	3	1	2	2	2	1	0	11	BS
Necortizing Anterior Scleritis	6	GEMINI	5	3	2	3	2	1	0	16	BS
B12 Deficiency	7	BING	3	2	2	2	1	1	0	11	BS
B12 Deficiency	7	CHATGPT	3	2	2	3	2	1	0	13	BS
B12 Deficiency	7	GEMINI	2	1	2	2	2	1	-5	5	BS
HNf1b	8	BING	5	1	2	2	2	1	0	13	BS
HNf1b	8	CHATGPT	3	2	2	2	2	1	0	12	BS
HNf1b	8	GEMINI	3	3	2	2	1	1	0	12	BS
SARS-ARDS	9	BING	3	2	2	2	2	1	0	12	BS
SARS-ARDS	9	CHATGPT	5	3	2	2	2	1	0	15	BS
SARS-ARDS	9	GEMINI	3	2	2	2	2	1	0	12	BS
Sepsis	10	BING	2	3	2	2	2	1	0	12	BS
Sepsis	10	CHATGPT	2	1	2	2	2	1	0	10	BS
Sepsis	10	GEMINI	5	1	2	3	2	1	0	14	BS
Ovarian Mass	1	BING	0	1	2	3	0	0	0	6	AOS
Ovarian Mass	1	CHATGPT	0	1	0	3	2	0	0	6	AOS
Ovarian Mass	1	GEMINI	3	2	2	3	2	1	0	13	AOS
SLE	2	GEMINI	0	1	0	2	0	0	0	3	AOS
SLE	2	CHATGPT	0	1	2	2	1	0	0	6	AOS
SLE	2	BING	0	1	2	3	0	1	0	7	AOS
Insulinoma	3	BING	2	2	2	2	1	1	0	10	AOS
Insulinoma	3	CHATGPT	5	3	2	3	2	1	0	16	AOS
Insulinoma	3	GEMINI	5	3	2	3	2	1	0	16	AOS
PRES	4	BING	2	1	2	3	2	1	0	11	AOS
PRES	4	CHATGPT	5	1	2	3	0	1	0	12	AOS
PRES	4	GEMINI	5	1	2	3	1	1	0	13	AOS
Renal Crypococcosis	5	BING	3	1	0	3	2	0	0	9	AOS
Renal Crypococcosis	5	CHATGPT	5	1	2	2	2	1	0	13	AOS
Renal Crypococcosis	5	GEMINI	5	1	2	3	2	1	0	14	AOS
Necortizing Anterior Scleritis	6	BING	3	1	2	2	2	1	0	11	AOS
Necortizing Anterior Scleritis	6	CHATGPT	3	1	2	2	2	1	0	11	AOS
Necortizing Anterior Scleritis	6	GEMINI	5	2	2	3	2	1	0	15	AOS
B12 Deficiency	7	BING	3	1	2	3	2	1	0	12	AOS
B12 Deficiency	7	CHATGPT	2	1	2	2	0	0	0	7	AOS
B12 Deficiency	7	GEMINI	0	2	0	3	2	0		7	AOS
HNf1b	8	BING	0	1	2	3	0	1	0	7	AOS
HNf1b	8	CHATGPT	3	3	2	3	2	1	0	14	AOS
HNf1b	8	GEMINI	3	1	2	3	2	1	0	12	AOS
SARS-ARDS	9	BING	5	2	0	2	2	0	0	11	AOS
SARS-ARDS	9	CHATGPT	5	3	2	3	2	1	0	16	AOS
SARS-ARDS	9	GEMINI	5	1	2	3	2	1	0	14	AOS
Sepsis	10	BING	5	2	2	2	2	0	0	13	AOS
Sepsis	10	CHATGPT	2	1	2	3	2	1	0	11	AOS
Sepsis	10	GEMINI	5	1	2	3	2	1	0	14	AOS
Ovarian Mass	1	BING	2	1	2	2	1	1	0	9	EL
Ovarian Mass	1	CHATGPT	2	1	2	3	2	1	0	11	EL
Ovarian Mass	1	GEMINI	3	3	2	3	2	1	0	14	EL
SLE	2	BING	2	1	2	1	0	1	0	7	EL
SLE	2	CHATGPT	2	1	2	2	1	1	0	9	EL
SLE	2	GEMINI	3	1	2	1	1	1	0	9	EL
Insulinoma	3	BING	5	1	2	2	2	1	0	13	EL
Insulinoma	3	CHATGPT	5	3	2	2	1	1	0	14	EL
Insulinoma	3	GEMINI	3	3	2	2	2	1	0	13	EL
PRES	4	BING	2	1	2	3	2	1	0	11	EL
PRES	4	CHATGPT	5	1	2	3	0	1	0	12	EL
PRES	4	GEMINI	5	1	2	3	2	1	0	14	EL
Renal Crypococcosis	5	BING	3	1	2	2	1	1	0	10	EL
Renal Crypococcosis	5	CHATGPT	5	1	2	2	1	1	0	12	EL
Renal Crypococcosis	5	GEMINI	5	1	2	3	2	1	0	14	EL
Necortizing Anterior Scleritis	6	BING	3	1	2	3	1	1	0	11	EL
Necortizing Anterior Scleritis	6	CHATGPT	3	1	2	2	2	1	0	11	EL
Necortizing Anterior Scleritis	6	GEMINI	5	2	2	3	2	1	0	15	EL
B12 Deficiency	7	BING	3	2	2	2	1	1	0	11	EL
B12 Deficiency	7	CHATGPT	2	1	2	2	1	1	0	9	EL
B12 Deficiency	7	GEMINI	3	3	2	2	2	1	0	13	EL
HNf1b	8	BING	3	1	2	1	1	1	0	9	EL
HNf1b	8	CHATGPT	3	3	2	2	0	1	0	11	EL
HNf1b	8	GEMINI	3	2	2	2	0	1	0	10	EL
SARS-ARDS	9	BING	5	2	2	3	1	1	0	14	EL
SARS-ARDS	9	CHATGPT	5	2	2	2	2	1	0	14	EL
SARS-ARDS	9	GEMINI	5	1	2	3	2	1	0	14	EL
Sepsis	10	BING	5	1	2	2	0	1	0	11	EL
Sepsis	10	CHATGPT	3	1	2	2	2	1	0	11	EL
Sepsis	10	GEMINI	5	1	2	3	2	1	0	14	EL
Ovarian Mass	1	BING	2	1	2	1	0	1	0	7	MK
Ovarian Mass	1	CHATGPT	2	1	2	2	1	1	0	9	MK
Ovarian Mass	1	GEMINI	2	1	2	3	1	1	0	10	MK
SLE	2	BING	2	1	2	1	0	1	0	7	MK
SLE	2	CHATGPT	2	2	2	2	1	1	0	10	MK
SLE	2	GEMINI	2	2	2	2	1	1	0	10	MK
Insulinoma	3	BING	3	2	2	2	1	1	0	11	MK
Insulinoma	3	CHATGPT	5	3	2	2	1	1	0	14	MK
Insulinoma	3	GEMINI	3	3	2	2	1	1	0	12	MK
PRES	4	BING	3	1	2	2	1	1	0	10	MK
PRES	4	CHATGPT	5	1	2	2	0	1	0	11	MK
PRES	4	GEMINI	5	1	2	2	1	1	0	12	MK
Renal Crypococcosis	5	BING	3	1	2	1	1	1	0	9	MK
Renal Crypococcosis	5	CHATGPT	3	1	2	2	1	1	0	10	MK
Renal Crypococcosis	5	GEMINI	5	1	2	2	2	1	0	13	MK
Necortizing Anterior Scleritis	6	BING	3	1	2	2	2	1	0	11	MK
Necortizing Anterior Scleritis	6	CHATGPT	3	1	2	2	2	1	0	11	MK
Necortizing Anterior Scleritis	6	GEMINI	5	1	2	2	2	1	0	13	MK
B12 Deficiency	7	BING	3	1	2	2	1	1	0	10	MK
B12 Deficiency	7	CHATGPT	2	1	2	2	1	1	0	9	MK
B12 Deficiency	7	GEMINI	3	2	2	2	1	1	0	11	MK
HNf1b	8	BING	3	1	2	1	0	1	0	8	MK
HNf1b	8	CHATGPT	3	3	2	2	1	1	0	12	MK
HNf1b	8	GEMINI	3	1	2	2	1	1	0	10	MK
SARS-ARDS	9	BING	5	2	2	2	2	1	0	14	MK
SARS-ARDS	9	CHATGPT	5	3	2	2	2	1	0	15	MK
SARS-ARDS	9	GEMINI	5	2	2	2	2	1	0	14	MK
Sepsis	10	BING	5	1	2	1	0	1	0	10	MK
Sepsis	10	CHATGPT	2	1	2	2	1	1	0	9	MK
Sepsis	10	GEMINI	5	1	2	2	2	1	0	13	MK
Ovarian Mass	1	BING	2	2	2	3	1	1	0	11	SC
Ovarian Mass	1	CHATGPT	2	1	2	3	2	1	0	11	SC
Ovarian Mass	1	GEMINI	3	3	2	3	2	1	0	14	SC
SLE	2	BING	2	1	2	1	0	1	0	7	SC
SLE	2	CHATGPT	2	1	2	2	1	1	0	9	SC
SLE	2	GEMINI	2	2	2	3	2	1	0	12	SC
Insulinoma	3	BING	2	2	2	2	1	1	0	10	SC
Insulinoma	3	CHATGPT	5	3	2	2	0	1	0	13	SC
Insulinoma	3	GEMINI	2	3	2	3	2	1	0	13	SC
PRES	4	BING	2	1	2	3	2	1	0	11	SC
PRES	4	CHATGPT	5	1	2	2	0	1	0	11	SC
PRES	4	GEMINI	5	2	2	3	2	1	0	15	SC
Renal Crypococcosis	5	BING	3	1	2	3	2	1	0	12	SC
Renal Crypococcosis	5	CHATGPT	5	1	2	2	2	1	0	13	SC
Renal Crypococcosis	5	GEMINI	5	1	2	3	2	1	0	14	SC
Necortizing Anterior Scleritis	6	BING	3	1	2	2	1	1	0	10	SC
Necortizing Anterior Scleritis	6	CHATGPT	3	1	2	2	1	1	0	10	SC
Necortizing Anterior Scleritis	6	GEMINI	5	3	2	3	2	1	0	16	SC
B12 Deficiency	7	BING	3	2	2	3	2	1	0	13	SC
B12 Deficiency	7	CHATGPT	2	1	2	2	1	1	0	9	SC
B12 Deficiency	7	GEMINI	2	2	2	2	1	1	0	10	SC
HNf1b	8	BING	2	3	2	2	1	1	0	11	SC
HNf1b	8	CHATGPT	3	3	2	2	1	1	0	12	SC
HNf1b	8	GEMINI	3	3	2	2	1	1	0	12	SC
SARS-ARDS	9	BING	5	1	2	2	0	1	0	11	SC
SARS-ARDS	9	CHATGPT	5	2	2	3	2	1	0	15	SC
SARS-ARDS	9	GEMINI	5	1	2	2	0	1	0	11	SC
Sepsis	10	BING	5	1	2	1	1	1	0	11	SC
Sepsis	10	CHATGPT	3	1	2	2	0	1	0	9	SC
Sepsis	10	GEMINI	5	1	2	2	1	1	0	12	SC
Ovarian Mass	1	BING	3	3	2	3	2	1	0	14	YL
Ovarian Mass	1	CHATGPT	3	0	2	3	1	0	0	9	YL
Ovarian Mass	1	GEMINI	3	2	2	1	1	1	0	10	YL
SLE	2	BING	2	1	2	2	0	1	0	8	YL
SLE	2	CHATGPT	3	2	2	3	1	0	0	11	YL
SLE	2	GEMINI	2	3	2	2	1	0	0	10	YL
Insulinoma	3	BING	3	3	2	2	0	0	0	10	YL
Insulinoma	3	CHATGPT	5	3	2	2	2	1	0	15	YL
Insulinoma	3	GEMINI	5	3	2	2	2	1	0	15	YL
PRES	4	BING	2	1	2	2	1	1	0	9	YL
PRES	4	CHATGPT	5	0	2	2	0	1	0	10	YL
PRES	4	GEMINI	5	2	2	2	1	1	0	13	YL
Renal Crypococcosis	5	BING	3	0	2	2	1	1	0	9	YL
Renal Crypococcosis	5	CHATGPT	5	0	2	1	1	1	0	10	YL
Renal Crypococcosis	5	GEMINI	5	0	2	3	2	1	0	13	YL
Necortizing Anterior Scleritis	6	BING	3	0	2	2	1	1	0	9	YL
Necortizing Anterior Scleritis	6	CHATGPT	3	0	2	3	2	0	0	10	YL
Necortizing Anterior Scleritis	6	GEMINI	5	3	2	2	2	1	0	15	YL
B12 Deficiency	7	BING	2	1	2	2	1	1	0	9	YL
B12 Deficiency	7	CHATGPT	2	2	2	3	2	1	0	12	YL
B12 Deficiency	7	GEMINI	0	2	0	2	0	1	0	5	YL
HNf1b	8	BING	5	3	2	2	2	1	0	15	YL
HNf1b	8	CHATGPT	3	3	2	3	2	1	0	14	YL
HNf1b	8	GEMINI	3	2	2	3	1	0	0	11	YL
SARS-ARDS	9	BING	3	3	2	3	2	0	0	13	YL
SARS-ARDS	9	CHATGPT	5	3	2	3	2	1	0	16	YL
SARS-ARDS	9	GEMINI	3	3	2	2	1	0	0	11	YL
Sepsis	10	BING	3	3	2	2	1	0	0	11	YL
Sepsis	10	CHATGPT	3	1	2	2	2	1	0	11	YL
Sepsis	10	GEMINI	2	0	2	1	1	0	0	6	YL
Ovarian Mass	1	BING	3	2	2	3	2	1	0	13	SS
Ovarian Mass	1	CHATGPT	3	1	2	3	1	0	0	10	SS
Ovarian Mass	1	GEMINI	3	1	2	2	1	1	0	10	SS
SLE	2	BING	2	1	0	1	1	1	0	6	SS
SLE	2	CHATGPT	3	2	2	3	2	1	0	13	SS
SLE	2	GEMINI	3	3	2	3	2	1	0	14	SS
Insulinoma	3	BING	3	3	2	2	1	1	0	12	SS
Insulinoma	3	CHATGPT	5	3	2	3	2	1	0	16	SS
Insulinoma	3	GEMINI	5	3	2	3	2	1	0	16	SS
PRES	4	BING	3	1	2	2	2	1	0	11	SS
PRES	4	CHATGPT	5	1	2	3	1	1	0	13	SS
PRES	4	GEMINI	5	3	2	2	2	1	0	15	SS
Renal Crypococcosis	5	BING	5	1	2	2	2	1	0	13	SS
Renal Crypococcosis	5	CHATGPT	5	1	2	2	1	1	0	12	SS
Renal Crypococcosis	5	GEMINI	5	1	2	3	2	1	0	14	SS
Necortizing Anterior Scleritis	6	BING	3	1	2	2	1	1	0	10	SS
Necortizing Anterior Scleritis	6	CHATGPT	3	1	2	2	2	1	0	11	SS
Necortizing Anterior Scleritis	6	GEMINI	5	2	2	3	2	1	0	15	SS
B12 Deficiency	7	BING	3	1	2	2	2	1	0	11	SS
B12 Deficiency	7	CHATGPT	3	1	2	2	1	1	0	10	SS
B12 Deficiency	7	GEMINI	3	2	2	3	2	1	0	13	SS
HNf1b	8	BING	5	3	2	3	2	1	0	16	SS
HNf1b	8	CHATGPT	2	3	2	3	2	1	0	13	SS
HNf1b	8	GEMINI	3	2	2	3	2	1	0	13	SS
SARS-ARDS	9	BING	3	2	2	2	3	1	0	13	SS
SARS-ARDS	9	CHATGPT	3	3	2	2	2	1	0	13	SS
SARS-ARDS	9	GEMINI	3	1	2	3	2	1	0	12	SS
Sepsis	10	BING	5	3	2	2	1	1	0	14	SS
Sepsis	10	CHATGPT	3	3	2	3	2	1	0	14	SS
Sepsis	10	GEMINI	5	1	2	3	2	1	0	14	SS
Ovarian Mass	1	BING	3	1	2	3	2	1	0	12	IS
Ovarian Mass	1	CHATGPT	2	1	2	3	1	1	0	10	IS
Ovarian Mass	1	GEMINI	3	2	2	2	1	1	0	11	IS
SLE	2	BING	2	1	0	1	1	1	0	6	IS
SLE	2	CHATGPT	3	2	2	3	2	1	0	13	IS
SLE	2	GEMINI	3	3	2	3	2	1	0	14	IS
Insulinoma	3	BING	3	3	2	2	2	1	0	13	IS
Insulinoma	3	CHATGPT	5	3	2	2	2	1	0	15	IS
Insulinoma	3	GEMINI	5	3	2	3	2	1	0	16	IS
PRES	4	BING	3	1	2	2	2	1	0	11	IS
PRES	4	CHATGPT	5	1	2	2	1	1	0	12	IS
PRES	4	GEMINI	5	3	2	2	2	1	0	15	IS
Renal Crypococcosis	5	BING	5	1	2	2	1	1	0	12	IS
Renal Crypococcosis	5	CHATGPT	5	1	2	2	1	1	0	12	IS
Renal Crypococcosis	5	GEMINI	5	1	2	3	2	1	0	14	IS
Necortizing Anterior Scleritis	6	BING	3	1	2	2	1	1	0	10	IS
Necortizing Anterior Scleritis	6	CHATGPT	3	1	2	2	1	1	0	10	IS
Necortizing Anterior Scleritis	6	GEMINI	5	2	2	3	2	1	0	15	IS
B12 Deficiency	7	BING	3	1	2	2	2	1	0	11	IS
B12 Deficiency	7	CHATGPT	3	1	2	2	1	1	0	10	IS
B12 Deficiency	7	GEMINI	3	2	2	3	2	1	0	13	IS
HNf1b	8	BING	5	3	2	3	2	1	0	16	IS
HNf1b	8	CHATGPT	3	2	2	2	2	1	0	12	IS
HNf1b	8	GEMINI	3	2	2	3	2	1	0	13	IS
SARS-ARDS	9	BING	3	2	2	2	3	1	0	13	IS
SARS-ARDS	9	CHATGPT	3	3	2	2	2	1	0	13	IS
SARS-ARDS	9	GEMINI	3	1	2	3	2	1	0	12	IS
Sepsis	10	BING	5	3	2	2	1	1	0	14	IS
Sepsis	10	CHATGPT	3	3	2	3	2	1	0	14	IS
Sepsis	10	GEMINI	5	1	2	3	2	1	0	14	IS
Ovarian Mass	1	BING	2	1	2	2	2	1	0	10	DOS
Ovarian Mass	1	CHATGPT	2	1	2	3	2	1	0	11	DOS
Ovarian Mass	1	GEMINI	3	3	2	3	2	1	0	14	DOS
SLE	2	BING	2	1	2	2	2	1	0	10	DOS
SLE	2	CHATGPT	2	1	2	3	2	1	0	11	DOS
SLE	2	GEMINI	2	2	2	3	2	1	0	12	DOS
Insulinoma	3	BING	5	2	2	2	2	1	0	14	DOS
Insulinoma	3	CHATGPT	5	3	2	3	2	1	0	16	DOS
Insulinoma	3	GEMINI	5	2	2	3	2	1	0	15	DOS
PRES	4	BING	5	1	2	3	2	1	0	14	DOS
PRES	4	CHATGPT	5	1	2	3	2	1	0	14	DOS
PRES	4	GEMINI	5	1	2	2	2	1	0	13	DOS
Renal Crypococcosis	5	BING	3	1	2	2	2	1	0	11	DOS
Renal Crypococcosis	5	CHATGPT	5	1	2	2	2	1	0	13	DOS
Renal Crypococcosis	5	GEMINI	5	1	2	3	2	1	0	14	DOS
Necortizing Anterior Scleritis	6	BING	3	1	2	2	2	1	0	11	DOS
Necortizing Anterior Scleritis	6	CHATGPT	3	1	2	2	2	1	0	11	DOS
Necortizing Anterior Scleritis	6	GEMINI	5	1	2	2	2	1	0	13	DOS
B12 Deficiency	7	BING	3	3	2	2	2	1	0	13	DOS
B12 Deficiency	7	CHATGPT	2	2	2	2	2	1	0	11	DOS
B12 Deficiency	7	GEMINI	3	2	2	2	2	1	0	12	DOS
HNf1b	8	BING	5	1	2	2	2	1	0	13	DOS
HNf1b	8	CHATGPT	3	3	2	2	2	1	0	13	DOS
HNf1b	8	GEMINI	3	3	2	2	2	1	0	13	DOS
SARS-ARDS	9	BING	3	1	2	2	2	1	0	11	DOS
SARS-ARDS	9	CHATGPT	5	2	2	2	2	1	0	14	DOS
SARS-ARDS	9	GEMINI	3	2	2	2	2	1	0	12	DOS
Sepsis	10	BING	5	2	2	3	2	1	0	15	DOS
Sepsis	10	CHATGPT	2	1	2	2	2	1	0	10	DOS
Sepsis	10	GEMINI	5	1	2	3	2	1	0	14	DOS
